# Supplementary material for: Monitoring Human Milk β-Casein Phosphorylation and O-Glycosylation Over Lactation Reveals Distinct Differences between the Proteome and Endogenous Peptidome
Source: Int J Mol Sci. 2021 Jul 29;22(15):8140. doi: 10.3390/ijms22158140 (PMC8347866; doi:10.3390/ijms22158140)
Supplement: Supplementary file 1 [file ijms-22-08140-s001.zip]

Archive with 1 entries (1 files):
- ijms-1257229-supplementary.pdf
